# Supplementary material for: The First Complete Mitochondrial Genome of Lachninae Species and Comparative Genomics Provide New Insights into the Evolution of Gene Rearrangement and the Repeat Region
Source: Insects. 2021 Jan 11;12(1):55. doi: 10.3390/insects12010055 (PMC7828084; doi:10.3390/insects12010055)
Supplement: Supplementary file 1 [file insects-12-00055-s001.zip]

Archive with 2 entries (2 files):
- insects-1072056-supplementary_figures.docx
- insects-1072056-supplementary_tables.xlsx
