# Supplementary material for: The First Complete Mitochondrial Genome of Lachninae Species and Comparative Genomics Provide New Insights into the Evolution of Gene Rearrangement and the Repeat Region
Source: Insects. 2021 Jan 11;12(1):55. doi: 10.3390/insects12010055 (PMC7828084; doi:10.3390/insects12010055)
Supplement: Supplementary file 1 [file insects-12-00055-s001.zip › insects-1072056-supplementary_tables.xlsx]

## Sheet: Table S1
Table S1. Information of aphid species with their representative complete mitochondrial genome sequences.
Family	Subfamily	Species	GenBank Number	Type	Length (bp)	AT (%)	GC (%)	AT-skew	GC-skew	PCGs (bp)	PCGs AT (%)	tRNAs (bp)	tRNAs AT (%)	rrns (bp)	rrns AT (%)	rrnl (bp)	rrnl AT (%)	CR (bp)	CR AT (%)	RR (bp)	RR AT (%)
Adelgidae		Adelges tsugae	MT263947	Complete	16056	83.8004	16.1871	0.111408	-0.328203	10999	82.1711	1473	85.1324	769	84.39	1276	85.98
Aphididae	Lachninae	Stomaphis sinisalicis	MW006542	Complete	17109	84.8	15.1616	0.0439757	-0.30532	10923	83.521	1482	86.4372	777	83.78	1278	85.92	919	91.62	1489	85.9
	Hormaphidinae	Hamamelistes spinosus	MT010853	Complete	15089	81.7549	18.2451	0.102464	-0.294588	10935	80.8962	1456	84.478	769	81.92	1284	84.5	527	82.36
		Hormaphis betulae	NC_029495	Complete	15088	82.2574	17.7426	0.102409	-0.317146	10929	81.4896	1449	84.6791	776	82.99	1275	84.24	94	84.04
		Pseudoregma bambucicola	NC_044640	Complete	16632	85.101	14.887	0.0671188	-0.291599	11001	83.756	1429	85.8642	758	85.36	1284	85.99	709	95.07	1040	86.73
	Chaitophorinae	Periphyllus acerihabitans	KX765172	Unverified	14908	84.9611	15.0389	0.0502132	-0.199822	9261	84.0082	1184	86.0642	769	84	1275	85.57	1205	91.12
	Mindarinae	Mindarus keteleerifoliae	NC_033410	Complete	15199	84.4661	15.5339	0.0562393	-0.232529	10911	83.8145	1474	85.8209	765	84.31	1266	85.54	687	88.93
	Eriosomatinae	Eriosoma lanigerum	NC_033352	Complete	15640	84.7442	15.2558	0.0606609	-0.270746	10917	83.8142	1445	86.2976	776	84.67	1318	85.21	803	88.05
		Paracolopha morrisoni	NC_045103	Complete	16330	84.9235	15.0765	0.0543698	-0.298944	10920	83.6355	1453	86.3042	768	85.16	1297	85.97	932	88.74
		Baizongia pistaciae	NC_035314	Complete	15602	84.8673	15.1327	0.0952345	-0.28759	10902	84.0121	1465	86.6212	777	83.91	1266	85.7	623	89.09
		Floraphis choui	NC_035310	Complete	15308	84.0476	15.9524	0.0719726	-0.285012	10890	83.1038	1449	86.4044	773	84.86	1275	85.72	648	86.27
		Floraphis meitanensis	NC_035316	Complete	15301	84.0664	15.9336	0.0714452	-0.2863	10884	83.1312	1461	86.5161	773	84.86	1275	85.72	648	86.11
		Kaburagia rhusicola ensigallis	MF043984	Complete	16164	83.2467	16.7533	0.075654	-0.306499	10890	82.3232	1465	86.1433	772	84.71	1272	84.74	1397	82.25
		Kaburagia rhusicola ovatirhusicola	MF043985	Complete	16184	83.4343	16.5657	0.0750204	-0.303245	10896	82.6175	1465	86.2116	772	84.45	1271	84.81	1417	82.56
		Kaburagia rhusicola ovogallis	MF043986	Complete	16164	83.2653	16.7347	0.0760086	-0.30573	10890	82.3691	1465	86.0751	772	84.84	1271	84.66	1401	82.16
		Kaburagia rhusicola rhusicola	MF043987	Complete	16159	83.1982	16.8018	0.0758703	-0.305341	10890	82.3508	1466	86.1528	772	84.84	1271	84.66	1397	81.75
		Meitanaphis elongallis	NC_035315	Complete	16191	84.1949	15.8051	0.0633803	-0.283314	10893	82.9983	1455	86.3918	774	84.76	1266	85.15	1440	87.08
		Meitanaphis flavogallis	NC_035312	Complete	16150	83.3251	16.6749	0.0775061	-0.307092	10890	82.5161	1470	86.2585	772	84.97	1272	84.51	1396	81.87
		Meitanaphis microgallis	NC_047419	Complete	16191	84.3555	15.6445	0.0617953	-0.277537	10890	83.1589	1460	86.3014	774	84.62	1265	85.06	1421	88.03
		Melaphis rhois	NC_036065	Complete	15436	82.7935	17.2065	0.0785603	-0.307982	10938	81.6603	1465	86.0068	772	83.55	1269	84.71	703	84.92
		Nurudea ibofushi	NC_035311	Complete	16054	84.1971	15.8029	0.0724273	-0.295231	10890	83.1589	1453	86.3042	772	83.93	1265	84.98	713	85.98	670	89.55
		Nurudea shiraii	NC_035301	Complete	15389	84.0925	15.9075	0.0662236	-0.283497	10896	83.3517	1449	86.1974	772	84.2	1268	85.01	647	84.54
		Nurudea yanoniella	NC_035313	Complete	15858	83.6928	16.3072	0.0708258	-0.306265	10890	82.8099	1514	85.9313	771	83.79	1271	84.73	591	85.45	452	84.51
		Schlechtendalia chinensis	NC_032386	Complete	16047	84.2027	15.7973	0.071788	-0.294675	10896	83.2324	1596	86.2155	772	84.06	1274	85.01	705	85.53	670	88.96
		Schlechtendalia peitan	NC_035302	Complete	15609	84.1886	15.8114	0.0673465	-0.281199	10890	83.2599	1454	85.8322	772	84.84	1269	85.19	928	87.82
	Greenideinae	Cervaphis quercus	NC_024926	Complete	15272	84.8088	15.1912	0.0819951	-0.226724	10914	83.9014	1463	86.4662	772	84.59	1276	86.05	657	90.71
		Greenidea ficicola	NC_048525	Complete	17361	85.7209	14.2331	0.0943422	-0.25779	10911	84.4927	1465	85.6655	773	84.6	1270	85.2	1598	92.55	950	86.95
		Greenidea psidii	NC_041198	Complete	16202	85.3722	14.6278	0.0818392	-0.250633	10917	84.547	1469	86.0449	773	84.21	1268	85.65	940	89.78	612	87.91
		Schoutedenia ralumensis	MT381994	Complete	16051	84.4683	15.5317	0.0793627	-0.26434	10911	83.8603	1458	85.3909	767	84.88	1267	86.19	542	84.13	974	85.53
	Calaphidinae	Appendiseta robiniae	NC_042165	Complete	15049	81.7197	18.2803	0.0918849	-0.307888	10929	80.4099	1473	85.4039	782	84.52	1261	84.78	203	87.19	172*	81.39
		Therioaphis tenera	MH643885	Unverified	19200	79	20.98	0.0771361	-0.212708	9279	81.0217	1427	85.424	777	83.4	1276	85.35	1451	84.77
		Therioaphis trifolii	MK766411	Complete	16068	82.6799	17.3139	0.0822732	-0.316319	10977	81.3975	1474	85.2103	779	84.09	1265	84.98	856	85.17
	Aphidinae	Acyrthosiphon pisum	NC_011594	Complete	16971	84.721	15.2672	0.0951454	-0.285218	10905	83.6314	1524	86.0236	767	83.97	1259	84.99	461	93.27	1513	89.09
		Aphis aurantii	MN397939	Complete	15469	83.4702	16.5298	0.0710967	-0.288228	10929	82.8804	1434	85.3556	776	84.41	1260	84.84	810	82.59
		Aphis citricidus	NC_043903	Complete	16763	84.0243	15.9757	0.0731984	-0.309186	10932	83.1046	1432	84.986	755	84.24	1261	84.46	763	83.36	1547	88.62
		Aphis craccivora	NC_031387	Complete	15308	83.734	16.266	0.0720861	-0.260241	10899	83.0443	1452	85.6749	769	84.78	1263	85.51	557	82.77
		Aphis fabae mordvilkoi	NC_039988	Complete	15346	83.5267	16.4733	0.076611	-0.245253	10926	82.9764	1448	85.1519	781	83.99	1262	85.18	661	84.57	197*	88.33
		Aphis glycines	NC_045236	Complete	17954	84.3322	15.6678	0.0847368	-0.297547	10902	82.8564	1431	85.3948	769	84.39	1261	85.09	1158	84.19	2322	89.75
		Aphis gossypii	NC_024581	Complete	15869	83.7293	16.2707	0.0849703	-0.278854	10938	82.8762	1456	85.5082	768	84.12	1260	85	627	84.69	784	88.27
		Cavariella salicicola	NC_022682	Complete	16317	83.9064	16.0936	0.0811482	-0.293222	10914	82.9119	1437	85.1775	767	83.58	1258	84.97	1137	85.48	702	91.45
		Diuraphis noxia	NC_022727	Complete	15784	84.7567	15.2433	0.0789356	-0.255195	10926	84.0472	1434	85.3556	766	84.59	1259	85.15	664	86.6	644	90.68
		Hyalopterus pruni	MT898422	Complete	15410	83.7768	16.2232	0.0814872	-0.2688	10905	82.8702	1453	86.0289	771	84.31	1260	85.32	638	86.05
		Hyperomyzus lactucae	MK251063	Unverified	15472	80.0672
		Indomegoura indica	NC_045897	Complete	15220	83.8699	16.1301	0.0934587	-0.283096	10932	83.3699	1429	84.5346	764	83.64	1265	85.14	438	84.93
		Myzus persicae	NC_029727	Complete	17382	84.1388	15.8612	0.0944274	-0.293435	10857	82.7392	1469	85.8407	811	84.47	1258	85.14	2531	87.12	307*	91.2
		Rhopalosiphum maidis	MK368778	Unverified	18060	84.6567
		Rhopalosiphum nymphaeae	NC_046740	Complete	15594	84.276	15.7176	0.0668087	-0.259078	10938	83.5253	1439	85.615	767	83.7	1257	85.21	868	87.55	211*	87.2
		Schizaphis graminum	NC_006158	Complete	15721	83.9387	16.0613	0.0671416	-0.258614	10929	83.2098	1420	85.6338	766	84.07	1259	85.39		0	608	84.21
		Schizaphis scirpi	MK251073	Unverified	15753	82.5303
		Sitobion avenae	NC_024683	Complete	15180	84.2161	15.7839	0.0866708	-0.267947	10932	83.4888	1438	84.8401	765	82.62	1263	85.59	430	93.03	261*	88.89
Note: Unverified sequences are excluded in subsequent analysis. All mitochandrial genome sequences were download from NCBI on October 19, 2020.
*Repeat regions in some species need to be further verified.

## Sheet: Table S2
Table S2. Codon usage of 13 PCGs in the mitogenome of Stomaphis sinisalicis.
Amino Acid	Codon	Count	RSCU	Amino Acid	Codon	Count	RSCU
Phe	UUU (F)	461	1.88	Ala	GCG (A)	0	0
Phe	UUC (F)	30	0.12	Tyr	UAU (Y)	148	1.8
Leu2	UUA (L2)	488	5.14	Tyr	UAC (Y)	16	0.2
Leu2	UUG (L2)	20	0.21	His	CAU (H)	49	1.81
Leu1	CUU (L1)	26	0.27	His	CAC (H)	5	0.19
Leu1	CUC (L1)	1	0.01	Gln	CAA (Q)	46	1.88
Leu1	CUA (L1)	35	0.37	Gln	CAG (Q)	3	0.12
Leu1	CUG (L1)	0	0	Asn	AAU (N)	281	1.84
Ile	AUU (I)	480	1.88	Asn	AAC (N)	25	0.16
Ile	AUC (I)	32	0.12	Lys	AAA (K)	137	1.86
Met	AUA (M)	280	1.86	Lys	AAG (K)	10	0.14
Met	AUG (M)	21	0.14	Asp	GAU (D)	44	1.83
Val	GUU (V)	44	2.44	Asp	GAC (D)	4	0.17
Val	GUC (V)	1	0.06	Glu	GAA (E)	68	1.89
Val	GUA (V)	23	1.28	Glu	GAG (E)	4	0.11
Val	GUG (V)	4	0.22	Cys	UGU (C)	26	1.73
Ser2	UCU (S2)	79	2.26	Cys	UGC (C)	4	0.27
Ser2	UCC (S2)	11	0.31	Trp	UGA (W)	81	1.93
Ser2	UCA (S2)	99	2.83	Trp	UGG (W)	3	0.07
Ser2	UCG (S2)	0	0	Arg	CGU (R)	14	1.4
Pro	CCU (P)	63	2.29	Arg	CGC (R)	1	0.1
Pro	CCC (P)	9	0.33	Arg	CGA (R)	24	2.4
Pro	CCA (P)	38	1.38	Arg	CGG (R)	1	0.1
Pro	CCG (P)	0	0	Ser1	AGU (S1)	29	0.83
Thr	ACU (T)	48	1.67	Ser1	AGC (S1)	3	0.09
Thr	ACC (T)	10	0.35	Ser1	AGA (S1)	58	1.66
Thr	ACA (T)	56	1.95	Ser1	AGG (S1)	1	0.03
Thr	ACG (T)	1	0.03	Gly	GGU (G)	35	1.07
Ala	GCU (A)	32	2	Gly	GGC (G)	4	0.12
Ala	GCC (A)	11	0.69	Gly	GGA (G)	84	2.56
Ala	GCA (A)	21	1.31	Gly	GGG (G)	8	0.24
Note: Termination codons were excluded in the codon usage analysis.
